# Supplementary material for: Did the evidence-based intervention (EBI) programme reduce inappropriate procedures, lessen unwarranted variation or lead to spill-over effects in the National Health Service?
Source: PLoS One. 2023 Sep 1;18(9):e0290996. doi: 10.1371/journal.pone.0290996 (PMC10473535; doi:10.1371/journal.pone.0290996)
Supplement: S1 Data — (XLSX) [file pone.0290996.s002.xlsx]

## Sheet: Sheet1
Monthly counts of EBI List 1 procedures (and related/substitute procedures)
* Letters refer to EBI List 1 procedures as described in the EBI List 1 guidance document: https://ebi.aomrc.org.uk/wp-content/uploads/2023/03/EBI_list_1_Statutory_Guidance_10119.pdf
timepoint	month	year	count_A	related_A	count_B	related_B	count_C	related_C	count_D	related_D	substitute_D	count_E	related_E	count_F	related_F	count_G	related_G	substitute_G	count_H	related_H	substitute_H	count_I	substitute_I	count_J	related_J	substitute_J	count_K	related_K	count_L	related_L	substitute_L	count_M	related_M	count_N	related_N	count_O	related_O	count_P	related_P	count_Q	related_Q
0	4	2010	231	18	182	4	1207	8220	1468	1658	82	212	58	18544	954	1632	575	173	3213	378	157	815	3249	1725	226	9647	1250	1695	1099	667	29	4621	63	1133	21	798	25	684	204	2777	35
1	5	2010	246	17	147	2	1249	8401	1886	1859	87	218	60	18258	961	1509	567	164	2967	402	159	873	3247	1831	221	10111	1240	1677	1271	782	17	4441	49	1054	27	831	33	663	214	2918	39
2	6	2010	246	16	197	4	1418	9019	1981	2089	118	218	73	21413	1097	1799	682	180	3669	493	151	904	3679	2046	274	11248	1337	1910	1456	903	25	4949	70	1224	38	872	37	748	217	3041	48
3	7	2010	225	5	179	5	1299	8659	1837	2066	100	234	67	20821	1062	1654	589	177	3986	489	180	904	3522	2014	237	10976	1291	1930	1412	858	32	4915	69	1156	39	830	26	770	218	2888	36
4	8	2010	211	15	187	6	1166	7836	1675	1797	116	170	67	19545	999	1438	596	216	3800	490	160	785	2964	1685	182	10099	1148	1700	1141	822	30	4407	43	997	46	688	23	702	210	2487	41
5	9	2010	177	20	176	4	1251	8928	1910	1943	97	203	78	21006	1168	1429	610	213	3549	513	167	835	3535	2026	259	11340	1149	1841	1499	859	25	4646	62	1237	34	838	40	715	242	3005	36
6	10	2010	168	10	130	2	1366	8692	1791	2024	95	197	73	20154	1085	1320	473	201	3658	533	168	873	3239	1908	231	10639	1074	1785	1349	857	28	4639	31	1305	23	732	23	737	217	2867	38
7	11	2010	184	15	133	3	1331	8964	1884	2133	118	178	70	21350	1202	1272	502	228	3383	517	189	928	3556	2051	258	11616	1174	1766	1628	974	29	4622	62	1534	43	761	23	806	221	2837	40
8	12	2010	116	11	105	7	1071	7531	1520	1688	90	143	39	16478	926	1098	388	181	2322	337	189	658	2682	1475	192	9230	928	1414	1127	658	11	3535	37	1044	31	592	19	602	192	2123	26
9	1	2011	151	17	105	6	995	7886	1734	1936	113	136	80	18150	1069	1246	508	193	2934	445	171	766	3147	1748	241	10117	985	1475	1318	811	35	4392	42	1228	37	678	24	645	232	2609	39
10	2	2011	155	19	118	3	1042	8034	1804	1868	116	179	79	17744	1065	1334	482	195	3132	436	197	790	3054	1729	212	9984	1090	1535	1381	876	24	4506	47	1238	34	660	20	674	236	2468	53
11	3	2011	198	13	131	7	1166	9144	2113	2280	153	192	82	20459	1244	1606	572	227	3344	528	197	922	3750	2017	269	11829	1207	1641	1832	1057	32	5057	57	1416	38	789	13	735	261	2924	37
12	4	2011	145	7	98	7	897	7150	1541	1675	99	114	68	16195	895	1386	484	167	2945	484	158	662	2461	1562	203	9227	1029	1310	1254	801	24	3924	44	1038	26	643	20	560	216	2055	33
13	5	2011	144	10	115	3	1090	7834	1749	1958	128	127	73	18410	999	1493	528	201	2928	534	162	751	2797	1763	197	10125	1036	1431	1491	980	25	4407	60	1109	26	681	33	688	241	2391	37
14	6	2011	148	11	132	3	1090	8298	1899	2041	151	150	80	19994	1039	1644	639	209	3548	608	187	798	2957	1916	222	11319	1238	1592	1669	1033	23	4478	57	1275	31	796	15	772	245	2514	31
15	7	2011	157	17	115	2	930	7794	1810	1832	98	135	69	18191	991	1313	491	180	3674	596	187	742	2826	1739	246	10151	1044	1514	1564	933	23	4425	44	1142	26	736	10	676	259	2059	40
16	8	2011	125	13	123	7	926	7689	1858	1989	123	132	73	19437	1090	1443	500	199	3803	611	212	764	2774	1720	218	10335	1056	1516	1438	926	23	4289	49	1149	24	686	11	698	243	1937	38
17	9	2011	150	20	134	5	915	8163	1836	2142	163	155	67	20028	1087	1242	524	201	3380	519	189	816	2888	1839	247	10696	1064	1618	1664	1064	18	4319	37	1316	21	707	30	693	244	2346	33
18	10	2011	155	17	123	3	942	7979	1814	2252	141	127	86	19135	1073	1124	454	215	3459	571	184	851	2807	1894	285	11011	1067	1584	1605	945	19	3984	50	1400	33	650	19	648	238	2353	46
19	11	2011	169	10	110	3	1064	8758	1913	2298	128	131	102	20504	1153	1270	425	226	3196	537	195	802	3092	1937	284	11853	1050	1615	1748	1105	28	4495	63	1562	29	706	16	754	249	2395	38
20	12	2011	124	8	96	4	763	7700	1630	2001	111	101	47	16280	961	1062	419	180	2401	412	174	674	2485	1530	207	9915	931	1360	1278	867	5	3527	40	1146	22	553	18	606	213	2025	21
21	1	2012	144	7	124	9	925	8159	1841	2165	126	125	67	18563	1068	1202	443	228	2994	554	164	809	3003	1921	274	10965	979	1483	1671	1015	18	4264	38	1435	35	696	18	735	256	2383	38
22	2	2012	126	15	94	3	886	8134	1958	2198	133	122	73	17546	1039	1340	412	215	3084	518	194	866	2873	1784	248	10677	1016	1503	1558	1012	20	4300	54	1408	32	714	27	729	225	2285	25
23	3	2012	151	18	95	1	975	9054	2218	2415	137	127	84	18325	1082	1541	504	221	3075	596	175	957	3391	2010	282	11251	1133	1548	1887	1119	32	4538	45	1454	39	803	12	703	242	2370	37
24	4	2012	114	12	103	2	822	7357	1584	1725	96	115	74	15674	893	1502	453	193	2758	555	160	670	2843	1592	185	9494	1064	1383	1438	876	18	3730	35	1139	28	608	22	612	200	1781	27
25	5	2012	149	14	153	3	856	8543	2157	2406	127	131	71	19177	1112	1728	553	214	2958	627	230	883	3523	1914	285	11715	1179	1573	1754	976	24	4280	59	1268	33	741	15	728	251	2269	28
26	6	2012	103	8	116	2	711	7249	1876	1861	114	98	97	15991	935	1446	484	166	2810	581	207	759	2918	1587	211	9485	966	1312	1448	827	22	3771	45	1047	28	570	23	610	223	1776	35
27	7	2012	114	14	127	8	848	7911	2100	2279	116	105	85	18244	1059	1540	617	212	3560	628	170	860	3173	1825	275	11049	1107	1534	1700	926	28	4224	53	1359	33	657	14	731	263	2067	31
28	8	2012	110	3	127	2	841	7585	2016	2088	115	103	69	18157	1104	1590	629	212	3808	766	190	724	2916	1587	232	10453	1043	1447	1455	815	20	3926	34	1227	32	640	17	639	229	1722	32
29	9	2012	125	18	85	4	737	7550	1916	2142	123	102	79	17637	1005	1281	563	181	3143	694	148	736	2876	1643	260	10130	874	1379	1531	960	23	3801	31	1292	25	605	24	657	242	2070	25
30	10	2012	143	16	139	4	896	8718	2335	2643	159	106	85	20394	1207	1397	555	226	3868	756	192	814	3298	1919	293	12367	1123	1712	1757	971	26	4354	55	1543	37	739	15	736	252	2422	32
31	11	2012	131	16	157	4	883	8235	2167	2607	155	104	93	19389	1105	1269	499	216	3453	665	219	852	3125	1884	275	11798	1038	1557	1750	1012	28	4252	35	1614	27	735	11	767	224	2201	29
32	12	2012	86	9	80	1	678	7403	1606	2094	98	95	60	15176	893	1062	380	169	2433	430	148	575	2421	1353	211	9357	821	1221	1266	731	19	3324	18	1059	18	493	11	597	212	1667	33
33	1	2013	131	18	97	4	789	8324	1983	2171	160	113	86	18666	1047	1242	465	203	3486	665	190	856	3109	1841	234	11292	973	1508	1697	980	28	4236	24	1551	18	680	14	748	234	2321	53
34	2	2013	119	6	116	1	775	7841	2051	2168	132	117	65	17034	983	1330	441	189	3263	621	147	841	2927	1635	237	10338	986	1284	1571	838	27	4095	28	1358	26	604	14	728	207	2002	22
35	3	2013	101	10	139	3	798	7898	2168	2230	130	115	81	16648	1010	1383	463	193	3113	672	117	713	2776	1639	245	10343	931	1385	1632	953	25	3967	28	1332	18	662	13	699	241	1899	40
36	4	2013	112	15	132	4	755	7979	2096	2351	145	114	85	17914	1026	1444	500	201	3398	758	203	788	3059	1749	231	10955	1022	1464	1596	914	20	3888	51	1223	19	687	17	692	224	1850	38
37	5	2013	125	19	104	2	773	8237	2169	2457	123	105	79	18057	1071	1494	556	188	3214	732	192	751	3034	1700	234	11372	1118	1436	1686	1051	22	4208	52	1217	30	666	22	701	279	1876	38
38	6	2013	116	10	103	2	779	7638	2103	2662	113	103	78	17798	1050	1460	464	181	3394	749	173	799	2909	1682	223	10859	915	1332	1531	925	12	3903	36	1202	26	707	26	697	247	1929	28
39	7	2013	124	9	116	3	868	8224	2127	2767	149	121	94	19563	1169	1511	543	223	3985	897	189	832	2991	1803	237	12215	1044	1512	1626	1087	14	4436	42	1287	25	641	13	773	273	2108	28
40	8	2013	103	7	114	1	752	7329	1752	2347	105	107	75	17444	984	1325	547	182	3728	840	206	699	2432	1583	223	10431	884	1216	1377	861	9	3944	34	1136	22	622	16	700	236	1710	31
41	9	2013	104	11	121	3	758	7857	2157	2791	135	129	75	19415	1152	1229	561	206	3476	780	186	756	2790	1744	257	11563	888	1375	1592	958	11	4006	40	1289	23	668	20	722	274	2028	35
42	10	2013	123	9	120	4	890	8400	2301	3003	148	109	102	20871	1175	1320	460	217	3753	894	222	823	2968	1950	293	12741	971	1525	1770	1010	25	4505	40	1522	20	683	16	800	262	2466	28
43	11	2013	122	14	106	6	808	8267	2243	2906	139	106	98	20075	1160	1078	426	224	3327	802	220	784	2769	1796	284	11981	846	1507	1785	1066	15	4261	26	1676	24	703	22	814	261	2394	27
44	12	2013	89	10	111	6	767	7546	1700	2470	117	100	60	16682	1015	999	372	185	2541	561	228	565	2287	1452	204	10532	712	1197	1348	839	14	3642	35	1195	13	527	11	689	194	2026	37
45	1	2014	131	5	110		836	8598	2069	2963	145	126	86	19904	1193	1180	493	228	3455	833	236	770	2980	1934	257	12154	902	1385	1688	1055	18	4606	38	1499	24	686	23	793	267	2774	57
46	2	2014	116	16	97	4	740	7732	2038	2818	138	129	93	18118	1085	1187	420	196	3273	713	214	691	2685	1749	255	11175	815	1367	1669	1041	21	4366	42	1401	18	609	11	773	223	2366	37
47	3	2014	121	16	105	3	813	8547	2179	3185	176	154	99	19026	1179	1253	521	222	3204	793	225	796	3004	1866	251	11568	910	1474	1811	1088	15	4571	33	1474	18	762	29	813	297	2660	34
48	4	2014	89	14	101	1	704	7622	1929	2838	149	132	62	17918	1109	1277	493	202	3176	748	213	746	2788	1661	207	11647	852	1404	1564	944	14	4044	34	1123	17	643	9	767	241	2295	30
49	5	2014	84	8	118	5	752	7672	2092	2923	157	100	69	17912	1080	1245	511	198	2964	828	245	732	2668	1537	223	11203	891	1393	1615	962	17	4164	35	1103	20	678	11	729	242	2435	43
50	6	2014	107	12	135	1	786	7804	2298	3274	139	110	92	19560	1193	1324	600	206	3392	884	209	759	2724	1857	241	12046	925	1465	1589	952	17	4032	28	1124	18	680	12	737	267	2495	60
51	7	2014	101	11	103	4	757	8000	2367	3300	159	136	96	20420	1215	1282	572	210	3871	1017	216	761	2736	1851	205	12909	930	1628	1758	1000	22	4546	39	1332	18	712	18	818	249	2564	40
52	8	2014	65	8	116	2	679	7119	2040	2862	129	101	80	17627	1043	1155	533	173	3448	926	214	631	2396	1474	192	10539	805	1284	1364	808	15	3791	31	971	24	595	14	677	242	2276	34
53	9	2014	98	14	114	2	694	8223	2326	3140	171	96	94	20619	1225	1186	530	232	3484	970	224	767	2685	1779	240	12427	952	1555	1749	1000	20	4196	20	1309	13	700	12	829	231	2878	43
54	10	2014	108	13	121	3	775	8369	2281	3255	137	114	85	21156	1290	1084	492	241	3766	1036	230	830	2905	2004	237	12788	949	1446	1753	960	21	4388	26	1481	26	647	20	946	261	3067	49
55	11	2014	91	11	108	3	701	8113	2327	3333	153	98	82	19533	1212	1118	435	226	3368	923	210	771	2678	1824	218	11938	861	1482	1797	1006	23	4065	44	1453	31	631	12	782	235	2965	48
56	12	2014	79	10	95	4	585	7408	2060	2945	110	86	72	17868	1130	1017	423	211	2544	657	190	623	2575	1534	174	11765	798	1220	1430	761	35	3754	27	1201	18	602	9	754	220	2572	48
57	1	2015	94	9	102	4	660	7932	2235	2991	162	101	75	18679	1214	1097	419	213	3165	783	235	623	2683	1787	184	11939	904	1409	1519	915	20	4209	28	1382	20	607	14	747	240	2801	35
58	2	2015	92	12	110	5	670	7614	2161	3017	136	102	81	17729	1139	1171	455	228	3151	749	244	727	2570	1810	232	11852	895	1414	1466	895	22	4294	23	1408	29	633	16	796	224	2895	55
59	3	2015	93	16	132	2	740	8376	2515	3333	137	123	100	20002	1242	1353	534	232	3372	906	277	770	2893	1933	263	13117	962	1357	1829	1024	28	4440	22	1412	18	741	18	815	279	3383	34
60	4	2015	92	8	94	7	647	7579	2020	2893	105	110	87	17804	1103	1231	491	218	3036	851	209	741	2614	1612	190	11837	896	1343	1453	814	23	3864	26	1146	18	606	9	747	223	2640	40
61	5	2015	86	7	102	1	622	7205	2010	3070	104	104	94	17324	1087	1263	474	211	2808	881	189	682	2497	1618	189	11148	847	1303	1502	782	30	3902	22	1057	15	674	7	712	200	2730	47
62	6	2015	108	19	99		736	8070	2238	3344	161	130	87	20294	1223	1441	643	239	3400	1075	238	788	2721	1853	183	12993	970	1467	1655	901	29	4372	32	1258	15	792	12	845	303	3078	58
63	7	2015	100	5	124	5	633	7728	2273	3250	149	125	92	19940	1209	1364	522	220	3630	997	220	716	2700	1905	174	13095	996	1532	1598	913	23	4517	41	1228	20	731	9	788	272	2901	52
64	8	2015	73	7	86	7	578	6559	2005	2881	121	94	61	17609	1078	1231	524	198	3297	985	229	617	2362	1476	151	11002	788	1233	1300	715	23	3617	43	996	10	629	5	751	239	2325	39
65	9	2015	91	10	121	4	676	7536	2229	3365	124	90	100	20032	1256	1226	536	249	3234	970	226	724	2672	1834	201	12905	920	1421	1641	925	16	4290	53	1289	11	681	13	870	220	2853	48
66	10	2015	98	12	104	4	666	7842	2269	3538	109	109	91	20140	1209	1108	466	242	3361	1058	238	743	2716	1842	210	12928	834	1408	1611	886	30	4278	35	1408	26	633	11	885	265	2995	58
67	11	2015	84	7	107	3	673	7486	2339	3478	128	125	104	20128	1258	1021	496	239	2960	922	229	740	2659	1755	195	12957	837	1366	1670	972	24	4244	25	1570	24	683	10	879	244	2826	55
68	12	2015	77	6	115		558	7288	1962	3030	119	89	69	17885	1153	948	376	225	2438	774	206	608	2149	1513	166	11910	797	1312	1330	776	26	3566	19	1160	10	535	10	774	224	2385	64
69	1	2016	93	4	91	2	535	7077	2161	3145	116	92	89	18514	1141	928	379	225	2941	915	211	725	2363	1642	171	12204	826	1352	1517	864	23	4322	32	1323	17	623	11	789	250	2889	59
70	2	2016	77	16	103	2	532	7265	2506	3134	117	95	102	18625	1230	1055	404	236	3094	923	242	704	2432	1662	181	12767	806	1387	1571	833	27	4314	28	1374	17	672	12	803	244	2793	47
71	3	2016	74	9	88	1	537	6911	2164	3303	107	104	111	18407	1174	1106	416	212	2891	862	226	697	2435	1737	188	12642	828	1276	1470	812	25	3987	27	1238	16	628	5	778	266	2724	57
72	4	2016	85	8	89	4	589	7158	2208	3253	138	97	80	18475	1135	1150	448	222	2693	885	215	659	2541	1588	171	12639	853	1347	1561	817	29	4113	46	1219	15	642	12	875	278	2459	51
73	5	2016	87	8	90	2	562	7084	2145	3348	131	105	94	18712	1130	1251	480	232	2816	949	226	735	2567	1663	183	12643	865	1240	1514	806	36	3972	44	1201	16	670	16	850	257	2578	51
74	6	2016	88	10	90	5	574	7061	2426	3541	165	92	108	20496	1207	1361	546	255	3283	1042	263	830	2770	1759	185	13690	836	1348	1569	815	39	4102	31	1297	18	689	19	817	234	2767	42
75	7	2016	61	12	80	2	489	6648	2186	3189	137	118	95	18160	1136	1198	516	235	3332	972	233	763	2436	1633	182	12645	764	1268	1500	821	39	4090	33	1228	24	656	15	768	243	2497	40
76	8	2016	71	6	95	2	508	6434	2097	3109	113	89	104	19483	1206	1186	615	216	3340	1183	227	696	2352	1607	160	12746	817	1225	1467	760	26	3741	24	1123	22	620	11	747	241	2375	28
77	9	2016	83	17	87	4	511	6791	2243	3393	145	109	99	19663	1194	1124	505	258	3157	959	238	835	2565	1789	187	13445	778	1365	1549	893	28	4060	36	1290	23	647	11	823	271	2777	38
78	10	2016	88	8	97	4	499	6707	2223	3329	153	87	97	19961	1232	945	435	259	3112	1105	232	779	2498	1704	204	13055	823	1330	1444	807	26	4004	28	1394	20	588	10	768	240	2784	40
79	11	2016	82	10	136	6	547	7163	2472	3670	176	104	120	21052	1316	1005	482	270	3295	1072	247	798	2711	1848	182	14105	868	1507	1649	939	27	4410	33	1651	27	622	22	897	298	3108	44
80	12	2016	68	9	91	2	441	6549	1911	3102	126	70	59	17070	1051	949	466	207	2350	756	206	566	2170	1467	148	11862	661	1175	1303	703	28	3475	24	1210	13	526	11	700	244	2208	56
81	1	2017	76	17	64	3	438	6676	2157	3264	132	77	90	19171	1237	972	438	264	2925	1032	248	746	2680	1552	185	12703	750	1279	1550	804	25	4234	34	1566	24	637	16	785	229	2686	42
82	2	2017	85	13	78	3	488	6302	2021	3027	138	97	75	17879	1147	991	448	254	2877	946	224	684	2413	1667	203	12449	741	1188	1391	753	53	4184	36	1442	22	619	6	779	213	2571	46
83	3	2017	72	14	79	2	492	6967	2313	3354	158	120	160	20046	1215	1249	567	270	3038	1060	281	838	2675	1893	192	14117	796	1370	1758	898	43	4686	43	1519	25	704	21	843	286	2886	88
84	4	2017	63	8	73	2	403	5826	1820	2668	111	89	75	15807	997	960	389	204	2604	913	223	666	2148	1567	174	11396	664	1074	1255	680	25	3397	35	1106	12	533	11	620	240	2165	49
85	5	2017	53	10	91	8	499	6462	1997	2989	134	92	107	18582	1115	1091	486	248	2871	1062	230	756	2550	1689	188	13252	791	1205	1559	902	26	3959	24	1147	17	614	7	722	261	2668	44
86	6	2017	67	9	55		472	6282	2225	3080	144	97	106	19240	1192	1233	591	252	2953	1111	234	784	2603	1824	190	13606	769	1191	1459	827	28	4174	36	1233	23	577	9	749	257	2778	51
87	7	2017	67	16	81	2	470	5729	1922	2892	155	82	81	18004	1132	1135	522	251	2932	1117	246	682	2229	1648	151	12498	761	1144	1326	731	28	3828	37	1197	15	579	7	709	247	2399	60
88	8	2017	55	10	81		378	5517	1758	2627	174	98	82	18730	1215	1074	544	237	2958	1144	243	712	2225	1560	157	12672	755	1266	1237	708	15	3806	28	1120	13	560	15	719	248	2307	60
89	9	2017	48	8	84	6	371	5848	1933	2632	170	99	91	18250	1182	930	505	241	2762	1009	215	698	2281	1646	206	12799	704	1215	1331	750	31	3932	23	1146	19	523	6	765	274	2453	52
90	10	2017	68	13	60	4	390	6045	2002	2636	158	93	86	19285	1251	936	494	278	2990	1142	259	816	2407	1823	198	13927	765	1249	1343	782	14	4085	28	1492	23	544	13	792	256	2687	58
91	11	2017	71	13	93	2	404	6054	2145	2857	187	99	106	19653	1198	904	424	270	2765	1011	285	785	2421	1763	163	14128	720	1347	1510	842	21	4056	31	1549	20	618	12	816	247	2644	42
92	12	2017	47	10	57	1	293	5152	1598	2120	144	57	71	15702	1033	803	323	211	2130	714	214	563	1968	1224	122	11207	537	1045	997	583	15	3147	26	1137	14	461	9	648	206	2041	42
93	1	2018	62	8	75	3	365	5750	1755	2524	129	60	81	18776	1220	925	421	254	2707	1097	257	741	2348	1298	134	13464	631	1204	1286	707	20	4178	22	1422	12	528	11	750	259	2447	41
94	2	2018	51	8	78	2	320	5210	1566	2142	123	72	92	16626	1122	917	420	234	2548	988	236	631	2101	1472	159	12451	595	1095	1093	641	20	3790	18	1280	23	493	7	707	270	2283	39
95	3	2018	49	4	57	2	349	5188	1638	2132	150	95	82	17345	1194	876	486	226	2521	1035	238	679	2277	1539	141	12837	645	1088	1081	711	17	3745	33	1232	15	508	13	643	247	2472	39
96	4	2018	52	20	77	1	313	5031	1605	2178	150	93	98	16741	1107	885	468	240	2494	1021	262	664	2254	1589	148	12875	620	1030	1090	616	18	3499	32	1143	16	477	7	706	268	2251	33
97	5	2018	63	6	67	2	332	5219	1697	2290	163	97	97	18482	1265	1023	543	257	2497	1107	286	804	2277	1630	139	13787	717	1196	1072	691	27	3769	33	1194	14	522	9	722	265	2375	52
98	6	2018	59	8	52		302	5030	1549	2416	164	85	74	18617	1198	1017	492	236	2598	1215	251	707	2263	1697	157	13593	674	1101	1007	581	11	3707	28	1143	19	471	11	707	245	2188	68
99	7	2018	51	11	92		287	4962	1541	2147	171	89	86	18426	1155	917	413	237	2897	1154	256	737	2202	1648	173	13963	651	1135	1070	627	15	3709	40	1182	17	494	9	770	266	2337	54
100	8	2018	39	11	72	4	312	4647	1351	2014	127	76	83	18210	1253	898	460	230	2892	1224	241	637	1962	1538	160	13404	563	1039	780	588	21	3610	31	1151	15	427	12	717	246	2020	45
101	9	2018	53	8	60	1	296	4611	1377	2029	153	71	89	18308	1119	732	399	234	2508	1008	219	650	2015	1709	156	13161	554	1005	900	651	18	3472	34	1127	19	454	7	703	238	2133	46
102	10	2018	67	12	106	1	321	5195	1445	2254	182	92	102	20686	1382	892	415	254	2966	1262	287	805	2344	1774	177	15494	604	1202	996	700	22	3865	28	1488	22	495	8	783	248	2743	75
103	11	2018	66	13	71	2	322	5067	1326	2167	150	94	100	20118	1358	770	410	247	2617	1077	249	750	2373	1781	165	15369	547	1116	998	653	23	3957	24	1490	15	524	14	796	253	2478	58
104	12	2018	23	3	63	2	276	4440	1086	1746	118	64	64	15932	1040	674	312	227	1809	857	235	528	1848	1338	126	12171	476	881	665	525	8	3089	23	1127	13	356	8	615	222	2020	55
105	1	2019	54	11	87	2	328	5030	1242	2068	142	97	83	19486	1345	887	442	261	2591	1153	269	737	2396	1593	156	14818	602	1155	912	623	25	3871	29	1453	17	498	10	780	267	2783	65
106	2	2019	50	8	66	1	265	4579	1302	1832	149	91	80	17687	1169	881	400	219	2430	1126	283	677	2145	1604	146	13184	602	1058	832	587	15	3467	29	1251	18	449	13	682	238	2384	66
107	3	2019	57	9	69	2	307	4833	1260	1973	175	106	83	18478	1211	872	411	245	2474	1223	353	649	2386	1789	163	14860	605	1090	882	610	16	3720	29	1358	16	524	14	702	251	2372	66
108	4	2019	52	5	60	2	231	4615	1095	1705	138	53	86	17655	1149	832	389	232	2288	1131	331	635	2298	1576	123	13734	609	1100	714	597	8	3533	27	1138	14	441	4	663	237	2034	76
109	5	2019	54	13	73	2	274	4817	1070	1876	165	73	102	18164	1198	875	464	254	2167	1162	336	695	2316	1557	173	14247	603	1102	738	611	7	3698	24	1134	11	527	12	732	270	2227	79
110	6	2019	39	8	64	3	272	4349	1042	1602	150	91	101	17993	1184	850	438	229	2283	1155	328	693	2125	1536	169	13877	515	1023	728	497	9	3291	23	1140	19	474	9	675	233	2155	82
111	7	2019	59	10	75	7	262	4824	1104	1758	162	75	78	20028	1373	868	423	244	2551	1301	353	722	2291	1745	172	15613	623	1137	776	605	11	3780	24	1238	16	495	13	718	248	2313	58
112	8	2019	37	3	90	2	202	4163	998	1509	164	73	74	17862	1205	761	376	220	2376	1223	351	633	1981	1433	156	13716	485	1006	593	484	15	3302	28	1007	16	450	5	643	221	1783	78
113	9	2019	38	1	87	2	229	4606	1072	1538	171	75	87	18737	1187	691	365	235	2146	1139	350	683	2112	1561	137	14561	519	1085	755	564	11	3424	32	1148	7	475	11	699	245	2041	76
114	10	2019	55	7	91	2	258	4672	1107	1686	164	79	101	20391	1433	690	380	284	2480	1210	376	726	2275	1757	166	15937	576	1170	770	567	17	3858	31	1410	14	476	9	758	282	2497	71
115	11	2019	38	9	70	1	231	4515	1111	1536	174	92	114	19738	1296	710	317	280	2007	1106	332	699	2252	1661	145	15019	560	1207	736	549	14	3617	20	1360	11	452	6	693	239	2096	56
116	12	2019	24	2	59	3	211	4230	914	1346	115	64	76	16497	1167	626	302	215	1626	816	335	502	1826	1341	112	13218	479	984	564	507	11	2994	17	980	8	363	9	597	229	1853	50
117	1	2020	37	7	65	4	258	4644	984	1551	157	75	95	19211	1352	743	391	280	2317	1213	395	719	2237	1650	144	15107	556	1202	700	543	15	3922	29	1391	12	469	10	788	266	2414	65
118	2	2020	44	6	65	7	228	4338	903	1478	135	65	96	17729	1276	744	360	235	2241	1221	272	638	2077	1537	176	14000	532	1084	673	508	3	3588	27	1222	14	468	6	687	247	2106	69
119	3	2020	24	4	53	3	135	2915	520	819	62	48	60	14043	1021	398	203	151	1289	643	216	401	1416	1102	97	11527	356	778	418	329	5	2231	7	725	8	266	4	438	175	1328	30
